# Supplementary material for: Evaluation of the analgesic potential and safety of Cinnamomum camphora chvar. Borneol essential oil
Source: Bioengineered. 2021 Dec 9;12(2):9860–71. doi: 10.1080/21655979.2021.1996149 (PMC8810075; doi:10.1080/21655979.2021.1996149)
Supplement: Supplemental Material [file KBIE_A_1996149_SM9171.zip]

Archive with 3 entries (3 files):
- Table S1clean.docx
- Table S2.docx
- Table S3.docx
